# Supplementary material for: Simulated manned Mars exploration: effects of dietary and diurnal cycle variations on the gut microbiome of crew members in a controlled ecological life support system
Source: PeerJ. 2019 Sep 26;7:e7762. doi: 10.7717/peerj.7762 (PMC6766369; doi:10.7717/peerj.7762)
Supplement: Supplemental Information 10 [file peerj-07-7762-s010.csv]

Sample ID	Primary group	Secondary group	Diurnal cycles	Environment	Include	Gender	Time points	Crew member
F01-1-M	C01S01	C01	EDC	OC	1	Male	S01	C01
F01-2-M	C02S01	C02	EDC	OC	1	Male	S01	C02
F01-3-M	C03S01	C03	EDC	OC	1	Male	S01	C03
F01-4-M	C04S01	C04	EDC	OC	1	Female	S01	C04
F02-1-M	C01S02	C01	EDC	OC	1	Male	S02	C01
F02-2-M	C02S02	C02	EDC	OC	1	Male	S02	C02
F02-3-M	C03S02	C03	EDC	OC	1	Male	S02	C03
F02-4-M	C04S02	C04	EDC	OC	1	Female	S02	C04
F03-1-M	C01S03	C01	EDC	IC	1	Male	S03	C01
F03-2-M	C02S03	C02	EDC	IC	1	Male	S03	C02
F03-3-M	C03S03	C03	EDC	IC	1	Male	S03	C03
F03-4-M	C04S03	C04	EDC	IC	1	Female	S03	C04
F04-1-M	C01S04	C01	EDC	IC	1	Male	S04	C01
F04-2-M	C02S04	C02	EDC	IC	1	Male	S04	C02
F04-4-M	C04S04	C04	EDC	IC	1	Female	S04	C04
F05-1-M	C01S05	C01	EDC	IC	1	Male	S05	C01
F05-2-M	C02S05	C02	EDC	IC	1	Male	S05	C02
F05-3-M	C03S05	C03	EDC	IC	1	Male	S05	C03
F05-4-M	C04S05	C04	EDC	IC	1	Female	S05	C04
F06-1-M	C01S06	C01	EDC	IC	1	Male	S06	C01
F06-3-M	C03S06	C03	EDC	IC	1	Male	S06	C03
F06-4-M	C04S06	C04	EDC	IC	1	Female	S06	C04
F07-1-M	C01S07	C01	EDC	IC	1	Male	S07	C01
F07-3-M	C03S07	C03	EDC	IC	1	Male	S07	C03
F08-1-M	C01S08	C01	MDC	IC	1	Male	S08	C01
F08-2-M	C02S08	C02	MDC	IC	1	Male	S08	C02
F08-3-M	C03S08	C03	MDC	IC	1	Male	S08	C03
F08-4-M	C04S08	C04	MDC	IC	1	Female	S08	C04
F09-1-M	C01S09	C01	MDC	IC	1	Male	S09	C01
F09-2-M	C02S09	C02	MDC	IC	1	Male	S09	C02
F09-3-M	C03S09	C03	MDC	IC	1	Male	S09	C03
F09-4-M	C04S09	C04	MDC	IC	1	Female	S09	C04
F10-1-M	C01S10	C01	MDC	IC	1	Male	S10	C01
F10-2-M	C02S10	C02	MDC	IC	1	Male	S10	C02
F10-3-M	C03S10	C03	MDC	IC	1	Male	S10	C03
F10-4-M	C04S10	C04	MDC	IC	1	Female	S10	C04
F11-1-M	C01S11	C01	EDC	IC	1	Male	S11	C01
F11-2-M	C02S11	C02	EDC	IC	1	Male	S11	C02
F11-3-M	C03S11	C03	EDC	IC	1	Male	S11	C03
F11-4-M	C04S11	C04	EDC	IC	1	Female	S11	C04
F12-1-M	C01S12	C01	EDC	IC	1	Male	S12	C01
F12-2-M	C02S12	C02	EDC	IC	1	Male	S12	C02
F12-3-M	C03S12	C03	EDC	IC	1	Male	S12	C03
F12-4-M	C04S12	C04	EDC	IC	1	Female	S12	C04
F13-1-M	C01S13	C01	EDC	IC	1	Male	S13	C01
F13-2-M	C02S13	C02	EDC	IC	1	Male	S13	C02
F13-3-M	C03S13	C03	EDC	IC	1	Male	S13	C03
F13-4-M	C04S13	C04	EDC	IC	1	Female	S13	C04
F14-1-M	C01S14	C01	EDC	IC	1	Male	S14	C01
F14-2-M	C02S14	C02	EDC	IC	1	Male	S14	C02
F14-3-M	C03S14	C03	EDC	IC	1	Male	S14	C03
F14-4-M	C04S14	C04	EDC	IC	1	Female	S14	C04
F15-3-M	C03S15	C03	EDC	IC	1	Male	S15	C03
F15-4-M	C04S15	C04	EDC	IC	1	Female	S15	C04
